# Supplementary material for: Achieving Ultrastiff Polyampholyte Nanocomposite Hydrogels via the Synergistic Strategy of Effective Nanoparticle Aggregation and Multi-Bond Networks
Source: Gels. 2026 Jun 11;12(6):523. doi: 10.3390/gels12060523 (PMC13298286; doi:10.3390/gels12060523)
Supplement: Supplementary file 1 [file gels-12-00523-s001.zip]

Archive with 1 entries (1 files):
- gels-4268191-supplementary.pdf
